# Supplementary material for: Single-cell RNA analysis to identify five cytokines signaling in immune-related genes for melanoma survival prognosis
Source: Front Immunol. 2023 Mar 21;14:1148130. doi: 10.3389/fimmu.2023.1148130 (PMC10070796; doi:10.3389/fimmu.2023.1148130)
Supplement: Supplementary file 1 [file Table_1.xlsx]

## Sheet: Table S1
Supplementary Table 1. Differentially expressed cytokine signaling in immune-related genes between the primary and metastasis melanoma.
ID	P_val	Avg_log2FC	Pct.1	Pct.2	P_val_adj
ADAR	3.15041e-14	0.364026	0.654	0.771	6.77118e-10
ANXA2	1.90171e-06	-0.58329	0.659	0.601	0.0408734
ATF2	3.75922e-11	0.30507	0.187	0.306	8.07968e-07
BCL2L11	6.83556e-12	0.263924	0.22	0.35	1.46917e-07
BIRC2	7.84131e-10	0.25868	0.211	0.33	1.68533e-05
BRWD1	9.44304e-10	0.277862	0.314	0.452	2.02959e-05
CAMK2D	4.11108e-09	0.258884	0.236	0.351	8.83594e-05
CANX	1.95681e-14	0.578841	0.535	0.646	4.20578e-10
CCR1	1.02924e-07	-0.428049	0.151	0.089	0.00221215
CD86	7.45856e-12	-0.458613	0.153	0.076	1.60307e-07
CDKN1B	1.78671e-09	0.257446	0.225	0.345	3.84017e-05
COL1A2	1.16026e-08	1.47578	0.038	0.107	0.000249375
CRKL	1.64619e-14	0.524554	0.44	0.552	3.53815e-10
CSF1R	2.04976e-14	-0.948581	0.146	0.066	4.40554e-10
CSF3R	2.0924e-12	-0.427916	0.131	0.059	4.49719e-08
DUSP4	2.55861e-27	0.871488	0.242	0.462	5.49922e-23
EGR1	6.19619e-11	0.34914	0.278	0.405	1.33175e-06
EIF4A2	5.45402e-19	0.429559	0.693	0.81	1.17223e-14
EIF4G2	3.59176e-16	0.50334	0.706	0.784	7.71978e-12
F13A1	7.91613e-20	-0.571764	0.112	0.036	1.70141e-15
FN1	1.63202e-11	1.63471	0.137	0.256	3.5077e-07
FPR1	9.84843e-17	-0.639657	0.119	0.045	2.11672e-12
HCK	5.181e-15	-0.395917	0.145	0.062	1.11355e-10
HSP90AA1	5.28426e-11	0.5613	0.854	0.896	1.13575e-06
HSPA8	1.11546e-11	0.331208	0.851	0.925	2.39746e-07
IFI30	1.4599e-06	-0.877305	0.319	0.254	0.0313777
IL1RN	4.08516e-14	-1.58153	0.101	0.038	8.78024e-10
IL6ST	2.90972e-21	0.753061	0.311	0.486	6.25386e-17
IL8	1.77509e-11	-2.47167	0.11	0.048	3.81521e-07
IRF1	1.03509e-08	0.252459	0.939	0.958	0.000222471
IRF4	1.19975e-19	0.463918	0.179	0.349	2.57862e-15
ITGAM	3.56367e-09	-0.282907	0.129	0.067	7.65939e-05
ITGAX	5.62591e-08	-0.283761	0.425	0.324	0.00120918
JUN	8.08274e-31	0.87722	0.33	0.572	1.73722e-26
LYN	7.85866e-16	-0.321979	0.244	0.13	1.68906e-11
MCL1	6.27821e-11	0.362971	0.454	0.592	1.34938e-06
NUP188	1.44566e-07	0.281299	0.217	0.311	0.00310716
NUP93	2.06944e-11	0.281988	0.214	0.349	4.44784e-07
PPIA	4.69178e-14	-0.350877	0.983	0.969	1.0084e-09
PSMB4	3.01776e-13	0.393163	0.546	0.668	6.48607e-09
S100B	1.34515e-23	1.28824	0.137	0.316	2.89113e-19
S1PR1	3.08294e-14	-0.507033	0.267	0.154	6.62616e-10
SHC1	2.4601e-07	0.427708	0.371	0.456	0.00528749
STAT1	1.99277e-12	0.496305	0.563	0.682	4.28306e-08
STAT2	2.18358e-17	0.336669	0.863	0.915	4.69316e-13
STAT3	2.58844e-09	0.282003	0.763	0.814	5.56334e-05
TALDO1	1.99394e-06	-0.469245	0.52	0.477	0.0428558
TNFRSF9	4.94139e-09	0.525586	0.833	0.843	0.000106205
TNFSF13	2.27798e-06	-0.291623	0.14	0.086	0.0489607
TNFSF13B	1.41401e-06	-0.287825	0.184	0.12	0.0303913
TNFSF4	7.79171e-08	0.352827	0.047	0.116	0.00167467
TNFSF8	2.09362e-06	0.455113	0.107	0.179	0.0449981
TRIM2	1.10633e-07	0.331502	0.134	0.217	0.00237784
YWHAZ	1.93764e-07	-0.272239	0.936	0.96	0.00416457

## Sheet: Table S2
Supplementary Table 2. The results of univariate Cox regression analysis.
ID	HR	HR.95L	HR.95H	P value	FDR
ADAR	0.996470818695682	0.989729727155947	1.00325782409847	0.307337965906077	0.407223
ANXA2	1.002209336703	0.999301963106778	1.00512516902495	0.136520871499906	0.233407
ATF2	0.932344947482329	0.888171545825197	0.97871532271189	0.00467347742127413	0.0309618
BCL2L11	0.94660769920006	0.890315334674261	1.0064592861502	0.0794075965465672	0.168344
BIRC2	0.975923010836511	0.949922589468118	1.00263509220629	0.0769016217346469	0.168344
BRWD1	0.867871678322932	0.733940424617571	1.02624303658914	0.0975079716615197	0.184569
CAMK2D	0.969397301915689	0.930828690054624	1.00956399281835	0.133498324011816	0.233407
CANX	1.00021578011049	0.997424855087379	1.00301451450635	0.879708111875449	0.931522
CCR1	0.952564601525274	0.923558085890845	0.982482135061126	0.00206946177140568	0.0219363
CD86	0.929876783518983	0.887887952230949	0.973851295487225	0.00204316413955494	0.0219363
CDKN1B	0.966937150840157	0.943296824214461	0.991169936836671	0.0077618966558216	0.0354057
COL1A2	1.0000230469408	0.999435203516636	1.00061123612014	0.938766354805904	0.95682
CRKL	1.00678719017927	1.00145813605721	1.01214460177011	0.0124872635765131	0.0509096
CSF1R	0.986244036575328	0.973854748184305	0.998790940326468	0.0317511056937742	0.0934894
CSF3R	0.897722373553686	0.784736857648055	1.02697541491074	0.115923544451622	0.21186
DUSP4	0.9995702473341	0.994919427301186	1.0042428079486	0.856644424311656	0.926575
EGR1	0.999580533613454	0.997746638839847	1.00141779915265	0.654299814461627	0.722456
EIF4A2	0.993395698613108	0.987539168590066	0.999286960366294	0.0280632644848794	0.0874914
EIF4G2	0.999880100112708	0.995387351097575	1.00439312745837	0.95838076349345	0.958381
F13A1	0.99607501429804	0.980969473170528	1.01141315937399	0.613975016874387	0.707406
FN1	0.999728201039639	0.998903415788499	1.00055366730828	0.518583469817826	0.624657
FPR1	0.94882249998299	0.892333161733145	1.00888790765707	0.0934599207761413	0.183458
HCK	0.969894250270126	0.94577565371956	0.994627904627775	0.0173494381056521	0.05747
HSP90AA1	1.00059409564811	0.999681028601474	1.00150799665219	0.2022860261112	0.315328
HSPA8	1.00077005761712	0.999448817964547	1.00209304390663	0.253449746757963	0.36305
IFI30	0.581857300774945	0.400697212363048	0.844922070878691	0.00443591758735043	0.0309618
IL1RN	0.982873059262438	0.936624948615899	1.03140478165938	0.482360285304803	0.594537
IL6ST	0.985803148806845	0.972828367263171	0.998950977274079	0.0344103246320877	0.0959867
IRF1	0.97652230276668	0.960153825026964	0.993169826484791	0.00587615158228299	0.034604
IRF4	1.00936940205968	0.998526918948444	1.020329618041	0.090563331044962	0.183458
ITGAM	0.928335629645135	0.87386929156512	0.986196733981936	0.015929362879405	0.0566367
ITGAX	0.966104360895777	0.929994166661118	1.00361665653538	0.0760271209630886	0.168344
JUN	1.00261200979628	0.99679984916788	1.00845806008789	0.379180817709575	0.490161
LYN	0.966389434294769	0.933143885783194	1.00081943732903	0.0556067487641789	0.140341
MCL1	0.994660799623834	0.990336515515302	0.999003965630345	0.0160292628110491	0.0566367
NUP188	1.06955423516284	1.03426575942728	1.10604673076311	8.5584650610283e-05	0.00226799
NUP93	1.02149129027504	0.992361659564846	1.05147598766091	0.149721964887769	0.247977
PPIA	1.00267742598252	0.997549867065553	1.00783134133671	0.306701083343751	0.407223
PSMB4	1.00013812983181	0.998061569724363	1.00221901041608	0.896370516381745	0.931522
S100B	0.99973532026698	0.999322028092418	1.00014878336785	0.209562054011227	0.317337
S1PR1	0.991832199702482	0.962591555673757	1.02196108678526	0.591158282896305	0.696253
SHC1	0.997831819203128	0.994124919374438	1.00155254134536	0.253030778623917	0.36305
STAT1	0.994747862680905	0.992174090770311	0.997328311143435	6.7795403228177e-05	0.00226799
STAT2	0.986728486809917	0.977031217633918	0.996522003708379	0.00801637929237941	0.0354057
STAT3	0.973831525644874	0.956942661773232	0.991018457242272	0.00297101779214657	0.026244
TALDO1	0.995958285538804	0.988594838251724	1.00337657870799	0.284776092118938	0.397188
TNFRSF9	0.891462584692667	0.799442428667074	0.994074759369425	0.0387459704497609	0.102677
TNFSF13	0.98779564145298	0.936176457118262	1.04226102018953	0.653853692233009	0.722456
TNFSF13B	0.97456412695915	0.956558668123974	0.992908505464044	0.00677002317205633	0.0354057
TNFSF4	0.936535050032773	0.874918142071159	1.00249138492382	0.0589851819544265	0.142101
TNFSF8	0.904789092285187	0.777405151781053	1.05304589202004	0.196236874154894	0.315168
TRIM2	0.994287743438477	0.980956780095346	1.00779987132143	0.405518615455535	0.511726
YWHAZ	1.00563294990138	1.00205832294121	1.00922032857232	0.00199004009846082	0.0219363

## Sheet: Table S3
Supplementary Table 3. The results of multivariate Cox regression analysis.
ID	Coef	HR	HR.95L	HR.95H	Pvalue	Fdr
EIF4A2	-0.00535869536810969	0.994655636827862	0.988959479100713	1.00038460299008	0.0674389402185078	0.0674389
MCL1	-0.00378165317321512	0.996225488272153	0.99226161168162	1.00020519971656	0.0630135002912416	0.0674389
NUP188	0.0533247043632003	1.05477207861763	1.01946391467819	1.09130310726354	0.00214315988706707	0.00357193
STAT1	-0.00502288172665101	0.994989711849598	0.992345894761962	0.99764057261911	0.000215535234537948	0.00107768
YWHAZ	0.00571049898273812	1.00572683496278	1.00249284610157	1.00897125650089	0.000510706039078813	0.00127677

## Sheet: Table S4
Supplementary Table 4. The risk score of each patient in the TCGA-SKCM cohort.
ID	Risk Score	Risk Group
TCGA-3N-A9WB	1.30783	high
TCGA-3N-A9WC	0.513522	low
TCGA-3N-A9WD	0.794102	low
TCGA-BF-A1PU	1.89641	high
TCGA-BF-A1PV	2.42331	high
TCGA-BF-A1PX	1.09726	high
TCGA-BF-A1PZ	1.48753	high
TCGA-BF-A1Q0	3.08615	high
TCGA-BF-A3DJ	1.08166	high
TCGA-BF-A3DL	2.56935	high
TCGA-BF-A3DM	0.592183	low
TCGA-BF-A3DN	0.929231	low
TCGA-BF-A5EO	1.73267	high
TCGA-BF-A5EP	1.80179	high
TCGA-BF-A5EQ	1.32888	high
TCGA-BF-A5ER	2.27978	high
TCGA-BF-A5ES	1.75788	high
TCGA-BF-A9VF	1.42474	high
TCGA-BF-AAOU	0.98022	low
TCGA-BF-AAOX	1.92868	high
TCGA-BF-AAP0	0.739934	low
TCGA-BF-AAP1	1.1606	high
TCGA-BF-AAP2	1.08167	high
TCGA-BF-AAP4	0.924681	low
TCGA-BF-AAP6	1.20126	high
TCGA-BF-AAP7	0.926885	low
TCGA-BF-AAP8	2.14444	high
TCGA-D3-A1Q1	1.31231	high
TCGA-D3-A1Q3	1.31532	high
TCGA-D3-A1Q4	1.12808	high
TCGA-D3-A1Q5	1.07121	low
TCGA-D3-A1Q6	0.946259	low
TCGA-D3-A1Q7	0.260988	low
TCGA-D3-A1Q8	1.21201	high
TCGA-D3-A1Q9	1.47933	high
TCGA-D3-A1QA	1.32725	high
TCGA-D3-A1QB	0.7256	low
TCGA-D3-A2J6	2.60239	high
TCGA-D3-A2J7	0.760981	low
TCGA-D3-A2J8	0.545562	low
TCGA-D3-A2J9	0.353462	low
TCGA-D3-A2JA	0.455597	low
TCGA-D3-A2JB	1.39323	high
TCGA-D3-A2JC	0.604959	low
TCGA-D3-A2JD	2.19323	high
TCGA-D3-A2JE	5.82204	high
TCGA-D3-A2JF	0.606922	low
TCGA-D3-A2JG	1.20812	high
TCGA-D3-A2JH	0.359075	low
TCGA-D3-A2JK	2.26244	high
TCGA-D3-A2JL	0.687774	low
TCGA-D3-A2JN	1.25227	high
TCGA-D3-A2JO	1.29931	high
TCGA-D3-A2JP	0.862573	low
TCGA-D3-A3BZ	1.0006	low
TCGA-D3-A3C6	1.12304	high
TCGA-D3-A3C7	1.04952	low
TCGA-D3-A3C8	0.365084	low
TCGA-D3-A3CB	0.475854	low
TCGA-D3-A3CC	1.27403	high
TCGA-D3-A3CE	1.04208	low
TCGA-D3-A3CF	1.4185	high
TCGA-D3-A3ML	1.57027	high
TCGA-D3-A3MO	1.24268	high
TCGA-D3-A3MR	0.835261	low
TCGA-D3-A3MU	1.29666	high
TCGA-D3-A3MV	0.755695	low
TCGA-D3-A51E	0.445817	low
TCGA-D3-A51F	0.313511	low
TCGA-D3-A51H	1.05545	low
TCGA-D3-A51J	0.432502	low
TCGA-D3-A51K	1.55873	high
TCGA-D3-A51N	0.509649	low
TCGA-D3-A51R	2.29905	high
TCGA-D3-A51T	0.580038	low
TCGA-D3-A5GL	1.50665	high
TCGA-D3-A5GN	0.71977	low
TCGA-D3-A5GO	0.529083	low
TCGA-D3-A5GR	1.04758	low
TCGA-D3-A5GS	1.18251	high
TCGA-D3-A5GT	1.15146	high
TCGA-D3-A5GU	0.774008	low
TCGA-D3-A8GB	0.76612	low
TCGA-D3-A8GC	1.31003	high
TCGA-D3-A8GD	0.250948	low
TCGA-D3-A8GE	0.759661	low
TCGA-D3-A8GI	1.60113	high
TCGA-D3-A8GJ	0.585503	low
TCGA-D3-A8GK	2.00066	high
TCGA-D3-A8GL	0.77688	low
TCGA-D3-A8GM	1.23943	high
TCGA-D3-A8GN	0.40522	low
TCGA-D3-A8GP	1.00767	low
TCGA-D3-A8GQ	0.600767	low
TCGA-D3-A8GR	0.907614	low
TCGA-D3-A8GS	0.61306	low
TCGA-D3-A8GV	2.22235	high
TCGA-D9-A148	0.636373	low
TCGA-D9-A149	0.530328	low
TCGA-D9-A1JW	1.50716	high
TCGA-D9-A1JX	0.720469	low
TCGA-D9-A1X3	1.29925	high
TCGA-D9-A3Z1	0.792306	low
TCGA-D9-A3Z3	1.43405	high
TCGA-D9-A3Z4	1.15651	high
TCGA-D9-A4Z2	0.989594	low
TCGA-D9-A4Z3	0.682977	low
TCGA-D9-A4Z5	1.26615	high
TCGA-D9-A4Z6	1.62008	high
TCGA-D9-A6EA	2.88221	high
TCGA-D9-A6EC	0.768373	low
TCGA-D9-A6EG	1.77233	high
TCGA-DA-A1HV	0.666928	low
TCGA-DA-A1HW	0.558829	low
TCGA-DA-A1HY	0.508617	low
TCGA-DA-A1I0	2.20787	high
TCGA-DA-A1I1	0.435135	low
TCGA-DA-A1I2	0.511998	low
TCGA-DA-A1I4	1.34252	high
TCGA-DA-A1I5	1.0644	low
TCGA-DA-A1I7	1.64658	high
TCGA-DA-A1I8	0.965707	low
TCGA-DA-A1IA	1.35581	high
TCGA-DA-A1IB	0.637681	low
TCGA-DA-A1IC	1.18132	high
TCGA-DA-A3F2	1.09894	high
TCGA-DA-A3F3	0.990262	low
TCGA-DA-A3F5	0.857771	low
TCGA-DA-A3F8	0.273112	low
TCGA-DA-A95V	0.900037	low
TCGA-DA-A95W	0.976788	low
TCGA-DA-A95X	0.554911	low
TCGA-DA-A95Y	1.82916	high
TCGA-DA-A95Z	1.16051	high
TCGA-DA-A960	1.17989	high
TCGA-EB-A1NK	2.2919	high
TCGA-EB-A24C	1.25272	high
TCGA-EB-A24D	1.14032	high
TCGA-EB-A3HV	1.62556	high
TCGA-EB-A3XB	1.3583	high
TCGA-EB-A3XC	1.44949	high
TCGA-EB-A3XF	0.279561	low
TCGA-EB-A3Y6	1.17353	high
TCGA-EB-A41B	0.811174	low
TCGA-EB-A42Y	1.46947	high
TCGA-EB-A42Z	1.25805	high
TCGA-EB-A431	1.45329	high
TCGA-EB-A44N	1.29347	high
TCGA-EB-A44O	1.88543	high
TCGA-EB-A44P	1.11018	high
TCGA-EB-A44Q	0.406568	low
TCGA-EB-A44R	1.13552	high
TCGA-EB-A4IQ	2.5628	high
TCGA-EB-A550	1.47098	high
TCGA-EB-A551	0.423379	low
TCGA-EB-A553	1.06886	low
TCGA-EB-A57M	1.28196	high
TCGA-EB-A5FP	2.05216	high
TCGA-EB-A5KH	1.95535	high
TCGA-EB-A5SG	0.212048	low
TCGA-EB-A5SH	2.06931	high
TCGA-EB-A5UL	1.02264	low
TCGA-EB-A5UN	0.597409	low
TCGA-EB-A5VU	1.3297	high
TCGA-EB-A5VV	0.66271	low
TCGA-EB-A6L9	1.16301	high
TCGA-EB-A82B	1.07828	high
TCGA-EB-A82C	1.56471	high
TCGA-EB-A97M	1.33158	high
TCGA-EE-A17X	2.45117	high
TCGA-EE-A17Y	1.61273	high
TCGA-EE-A17Z	2.44614	high
TCGA-EE-A180	0.98777	low
TCGA-EE-A181	0.434437	low
TCGA-EE-A182	2.00728	high
TCGA-EE-A183	2.58414	high
TCGA-EE-A184	1.31627	high
TCGA-EE-A185	1.5173	high
TCGA-EE-A20B	1.14025	high
TCGA-EE-A20C	0.56296	low
TCGA-EE-A20F	0.938981	low
TCGA-EE-A20H	0.948357	low
TCGA-EE-A20I	2.52786	high
TCGA-EE-A29A	0.756827	low
TCGA-EE-A29B	2.03719	high
TCGA-EE-A29C	4.28835	high
TCGA-EE-A29D	1.1663	high
TCGA-EE-A29E	2.19054	high
TCGA-EE-A29G	1.61553	high
TCGA-EE-A29H	3.17386	high
TCGA-EE-A29L	2.2369	high
TCGA-EE-A29M	0.663697	low
TCGA-EE-A29N	0.838363	low
TCGA-EE-A29P	0.288482	low
TCGA-EE-A29Q	0.631047	low
TCGA-EE-A29R	0.736033	low
TCGA-EE-A29S	1.14682	high
TCGA-EE-A29T	0.490632	low
TCGA-EE-A29V	2.68252	high
TCGA-EE-A29W	0.973456	low
TCGA-EE-A29X	1.35114	high
TCGA-EE-A2A0	0.666798	low
TCGA-EE-A2A1	0.683578	low
TCGA-EE-A2A2	1.45793	high
TCGA-EE-A2A5	2.28135	high
TCGA-EE-A2A6	0.770364	low
TCGA-EE-A2GB	0.838781	low
TCGA-EE-A2GC	0.143391	low
TCGA-EE-A2GD	0.966313	low
TCGA-EE-A2GE	0.764119	low
TCGA-EE-A2GH	0.831852	low
TCGA-EE-A2GI	0.405868	low
TCGA-EE-A2GJ	0.755115	low
TCGA-EE-A2GK	1.17526	high
TCGA-EE-A2GL	0.935915	low
TCGA-EE-A2GM	1.15942	high
TCGA-EE-A2GN	2.0854	high
TCGA-EE-A2GO	0.974519	low
TCGA-EE-A2GP	1.0865	high
TCGA-EE-A2GR	1.65595	high
TCGA-EE-A2GS	0.453768	low
TCGA-EE-A2GT	2.86293	high
TCGA-EE-A2GU	0.332222	low
TCGA-EE-A2M5	1.62541	high
TCGA-EE-A2M6	2.33686	high
TCGA-EE-A2M7	0.677194	low
TCGA-EE-A2M8	0.264325	low
TCGA-EE-A2MC	0.430508	low
TCGA-EE-A2MD	3.39473	high
TCGA-EE-A2ME	0.335394	low
TCGA-EE-A2MF	0.466699	low
TCGA-EE-A2MG	1.06142	low
TCGA-EE-A2MH	0.788305	low
TCGA-EE-A2MI	0.690782	low
TCGA-EE-A2MJ	0.669743	low
TCGA-EE-A2MK	0.368308	low
TCGA-EE-A2ML	0.406185	low
TCGA-EE-A2MM	0.92758	low
TCGA-EE-A2MN	0.937213	low
TCGA-EE-A2MP	0.697769	low
TCGA-EE-A2MQ	1.15126	high
TCGA-EE-A2MR	0.774776	low
TCGA-EE-A2MS	1.49515	high
TCGA-EE-A2MT	1.81204	high
TCGA-EE-A2MU	0.449435	low
TCGA-EE-A3AA	0.962665	low
TCGA-EE-A3AB	1.19959	high
TCGA-EE-A3AC	0.774228	low
TCGA-EE-A3AD	1.15387	high
TCGA-EE-A3AF	1.30773	high
TCGA-EE-A3AG	1.05174	low
TCGA-EE-A3AH	1.23553	high
TCGA-EE-A3J3	0.924411	low
TCGA-EE-A3J4	1.37512	high
TCGA-EE-A3J5	1.21482	high
TCGA-EE-A3J7	1.19397	high
TCGA-EE-A3J8	1.69637	high
TCGA-EE-A3JA	0.547488	low
TCGA-EE-A3JB	0.975689	low
TCGA-EE-A3JD	0.876499	low
TCGA-EE-A3JE	0.32185	low
TCGA-EE-A3JH	0.526469	low
TCGA-EE-A3JI	0.374808	low
TCGA-ER-A193	0.447832	low
TCGA-ER-A194	1.6109	high
TCGA-ER-A195	0.870694	low
TCGA-ER-A196	3.14379	high
TCGA-ER-A197	0.782925	low
TCGA-ER-A198	1.56092	high
TCGA-ER-A199	0.722658	low
TCGA-ER-A19A	0.460208	low
TCGA-ER-A19B	0.792088	low
TCGA-ER-A19C	1.89156	high
TCGA-ER-A19D	1.20038	high
TCGA-ER-A19E	2.77258	high
TCGA-ER-A19F	1.00945	low
TCGA-ER-A19G	0.450882	low
TCGA-ER-A19H	1.18047	high
TCGA-ER-A19J	1.43165	high
TCGA-ER-A19K	1.80147	high
TCGA-ER-A19L	1.00292	low
TCGA-ER-A19M	0.562236	low
TCGA-ER-A19N	1.40425	high
TCGA-ER-A19P	0.393774	low
TCGA-ER-A19Q	1.43246	high
TCGA-ER-A19S	0.318106	low
TCGA-ER-A19T	1.37308	high
TCGA-ER-A19W	0.1348	low
TCGA-ER-A1A1	1.34496	high
TCGA-ER-A2NB	1.54564	high
TCGA-ER-A2NC	2.29076	high
TCGA-ER-A2ND	1.54106	high
TCGA-ER-A2NE	2.61448	high
TCGA-ER-A2NF	1.08404	high
TCGA-ER-A2NG	0.986799	low
TCGA-ER-A2NH	0.276069	low
TCGA-ER-A3ES	0.564344	low
TCGA-ER-A3ET	1.51808	high
TCGA-ER-A3EV	0.898974	low
TCGA-ER-A3PL	0.836319	low
TCGA-ER-A42H	1.1933	high
TCGA-ER-A42K	0.750256	low
TCGA-ER-A42L	0.798417	low
TCGA-FR-A2OS	20.694	high
TCGA-FR-A3R1	0.30767	low
TCGA-FR-A3YN	0.486261	low
TCGA-FR-A44A	0.258189	low
TCGA-FR-A69P	0.965994	low
TCGA-FR-A728	1.09762	high
TCGA-FR-A729	0.423866	low
TCGA-FR-A7U8	1.28796	high
TCGA-FR-A7U9	1.19112	high
TCGA-FR-A7UA	0.190172	low
TCGA-FR-A8YC	0.64095	low
TCGA-FR-A8YD	1.73709	high
TCGA-FR-A8YE	0.785574	low
TCGA-FS-A1YW	0.47657	low
TCGA-FS-A1YX	1.82231	high
TCGA-FS-A1YY	1.53364	high
TCGA-FS-A1Z0	1.04191	low
TCGA-FS-A1Z3	0.734459	low
TCGA-FS-A1Z4	0.917276	low
TCGA-FS-A1Z7	1.10565	high
TCGA-FS-A1ZA	0.97643	low
TCGA-FS-A1ZB	1.24176	high
TCGA-FS-A1ZC	0.927108	low
TCGA-FS-A1ZD	1.54061	high
TCGA-FS-A1ZE	1.28853	high
TCGA-FS-A1ZF	1.01375	low
TCGA-FS-A1ZG	1.67036	high
TCGA-FS-A1ZH	0.755556	low
TCGA-FS-A1ZJ	2.10688	high
TCGA-FS-A1ZK	1.98233	high
TCGA-FS-A1ZM	0.760856	low
TCGA-FS-A1ZN	1.14166	high
TCGA-FS-A1ZP	1.26267	high
TCGA-FS-A1ZQ	1.51302	high
TCGA-FS-A1ZR	0.84118	low
TCGA-FS-A1ZS	0.728784	low
TCGA-FS-A1ZT	0.893666	low
TCGA-FS-A1ZU	5.00934	high
TCGA-FS-A1ZW	0.259479	low
TCGA-FS-A1ZY	1.96968	high
TCGA-FS-A1ZZ	0.574888	low
TCGA-FS-A4F0	0.434373	low
TCGA-FS-A4F2	1.02694	low
TCGA-FS-A4F4	2.05156	high
TCGA-FS-A4F5	1.30928	high
TCGA-FS-A4F8	1.12055	high
TCGA-FS-A4F9	1.31795	high
TCGA-FS-A4FB	1.14677	high
TCGA-FS-A4FC	0.848702	low
TCGA-FS-A4FD	1.61487	high
TCGA-FW-A3I3	0.72113	low
TCGA-FW-A3R5	1.08079	high
TCGA-FW-A3TU	1.41235	high
TCGA-FW-A3TV	1.73934	high
TCGA-FW-A5DX	1.92914	high
TCGA-FW-A5DY	1.01005	low
TCGA-GF-A2C7	1.94447	high
TCGA-GF-A3OT	0.725026	low
TCGA-GF-A4EO	0.351082	low
TCGA-GF-A6C8	0.464349	low
TCGA-GF-A6C9	0.651805	low
TCGA-GF-A769	1.11409	high
TCGA-GN-A262	1.01127	low
TCGA-GN-A263	1.03673	low
TCGA-GN-A264	1.82559	high
TCGA-GN-A265	0.759187	low
TCGA-GN-A266	0.605908	low
TCGA-GN-A267	1.48744	high
TCGA-GN-A268	1.26859	high
TCGA-GN-A26A	0.38801	low
TCGA-GN-A26C	0.554834	low
TCGA-GN-A26D	1.42945	high
TCGA-GN-A4U3	0.689113	low
TCGA-GN-A4U4	0.810014	low
TCGA-GN-A4U5	0.494312	low
TCGA-GN-A4U7	1.65254	high
TCGA-GN-A4U8	0.747132	low
TCGA-GN-A4U9	1.54392	high
TCGA-GN-A8LK	1.65122	high
TCGA-GN-A8LL	1.2194	high
TCGA-GN-A8LN	0.62955	low
TCGA-GN-A9SD	0.664043	low
TCGA-HR-A2OG	0.664941	low
TCGA-HR-A2OH	0.219731	low
TCGA-IH-A3EA	2.94406	high
TCGA-LH-A9QB	0.374687	low
TCGA-OD-A75X	1.06665	low
TCGA-QB-A6FS	2.1427	high
TCGA-QB-AA9O	1.77257	high
TCGA-RP-A690	0.447767	low
TCGA-RP-A693	0.687244	low
TCGA-RP-A694	1.10964	high
TCGA-W3-A824	0.591832	low
TCGA-W3-A825	0.969762	low
TCGA-W3-A828	1.12976	high
TCGA-W3-AA1O	2.01767	high
TCGA-W3-AA1Q	0.663089	low
TCGA-W3-AA1R	0.883483	low
TCGA-W3-AA1V	4.21975	high
TCGA-W3-AA1W	0.214615	low
TCGA-W3-AA21	1.20593	high
TCGA-WE-A8JZ	0.58471	low
TCGA-WE-A8K1	0.948242	low
TCGA-WE-A8K4	0.290588	low
TCGA-WE-A8K5	1.23769	high
TCGA-WE-A8K6	0.94754	low
TCGA-WE-A8ZM	1.22663	high
TCGA-WE-A8ZN	1.44668	high
TCGA-WE-A8ZO	0.526397	low
TCGA-WE-A8ZQ	1.2171	high
TCGA-WE-A8ZR	1.1164	high
TCGA-WE-A8ZT	0.829866	low
TCGA-WE-A8ZX	1.22224	high
TCGA-WE-A8ZY	0.51082	low
TCGA-WE-AA9Y	1.43826	high
TCGA-WE-AAA0	0.856832	low
TCGA-WE-AAA3	0.784456	low
TCGA-WE-AAA4	0.865116	low
TCGA-XV-A9W2	2.0016	high
TCGA-XV-A9W5	1.20092	high
TCGA-XV-AAZV	1.4747	high
TCGA-XV-AAZW	1.07469	high
TCGA-XV-AAZY	1.16215	high
TCGA-XV-AB01	1.29	high
TCGA-YD-A89C	1.1375	high
TCGA-YD-A9TA	1.53733	high
TCGA-YG-AA3N	0.86538	low
TCGA-YG-AA3O	1.2544	high
TCGA-YG-AA3P	2.26256	high
TCGA-Z2-A8RT	0.764275	low
TCGA-Z2-AA3S	0.984751	low
TCGA-Z2-AA3V	2.5266	high

## Sheet: Table S5
Supplementary Table 5. The risk score of each patient in GEO-GSE65904 cohort.
ID	Risk Score	Risk Group
GSM1608594	0.890107	low
GSM1608595	1.17508	high
GSM1608596	0.514636	low
GSM1608597	1.54379	high
GSM1608598	0.47301	low
GSM1608599	0.974512	low
GSM1608600	0.667194	low
GSM1608601	1.0555	high
GSM1608602	1.0396	high
GSM1608603	1.117	high
GSM1608604	0.831279	low
GSM1608605	1.21332	high
GSM1608606	0.575797	low
GSM1608607	0.683161	low
GSM1608608	0.98802	low
GSM1608609	0.915448	low
GSM1608610	1.51628	high
GSM1608611	0.782412	low
GSM1608612	0.829649	low
GSM1608613	1.078	high
GSM1608614	0.79805	low
GSM1608615	1.38252	high
GSM1608616	0.771023	low
GSM1608617	1.17959	high
GSM1608618	0.660146	low
GSM1608619	1.14393	high
GSM1608620	1.2315	high
GSM1608621	1.33668	high
GSM1608622	0.854295	low
GSM1608623	1.12652	high
GSM1608624	2.23162	high
GSM1608625	0.375472	low
GSM1608626	0.985669	low
GSM1608627	1.02291	low
GSM1608628	1.39734	high
GSM1608629	1.62079	high
GSM1608630	1.03233	high
GSM1608631	0.98502	low
GSM1608632	0.790725	low
GSM1608633	0.794398	low
GSM1608634	1.01894	low
GSM1608635	1.20685	high
GSM1608636	1.25912	high
GSM1608637	1.24597	high
GSM1608638	1.08166	high
GSM1608639	0.696226	low
GSM1608640	1.16242	high
GSM1608641	0.94964	low
GSM1608642	1.05623	high
GSM1608643	1.63552	high
GSM1608644	1.65122	high
GSM1608645	1.0889	high
GSM1608646	1.02747	high
GSM1608647	0.941637	low
GSM1608648	0.548419	low
GSM1608649	0.696926	low
GSM1608650	1.18672	high
GSM1608651	0.994102	low
GSM1608652	1.0467	high
GSM1608653	0.626288	low
GSM1608654	1.40381	high
GSM1608655	0.869548	low
GSM1608656	1.1419	high
GSM1608657	1.09848	high
GSM1608658	0.618618	low
GSM1608659	0.957782	low
GSM1608660	1.41301	high
GSM1608661	1.36204	high
GSM1608662	0.549325	low
GSM1608663	0.789067	low
GSM1608664	1.64168	high
GSM1608665	1.01554	low
GSM1608666	1.08133	high
GSM1608667	1.43347	high
GSM1608668	1.78371	high
GSM1608669	1.12751	high
GSM1608670	0.868351	low
GSM1608671	0.635129	low
GSM1608672	0.949928	low
GSM1608673	1.22566	high
GSM1608674	1.48202	high
GSM1608675	1.1378	high
GSM1608676	0.941113	low
GSM1608677	0.902489	low
GSM1608678	0.984248	low
GSM1608679	0.953479	low
GSM1608680	1.49599	high
GSM1608681	0.809381	low
GSM1608682	0.603577	low
GSM1608683	1.92108	high
GSM1608684	0.656902	low
GSM1608685	1.06705	high
GSM1608686	0.95337	low
GSM1608687	1.25448	high
GSM1608688	1.10325	high
GSM1608689	1.14551	high
GSM1608690	1.24198	high
GSM1608691	1.08601	high
GSM1608692	1.33873	high
GSM1608693	1.09219	high
GSM1608694	1.22314	high
GSM1608695	0.992413	low
GSM1608696	0.504789	low
GSM1608697	1.21986	high
GSM1608698	0.793578	low
GSM1608699	1.40617	high
GSM1608700	0.780928	low
GSM1608701	1.16765	high
GSM1608702	1.38407	high
GSM1608703	0.801493	low
GSM1608704	1.05708	high
GSM1608705	0.752305	low
GSM1608706	1.25569	high
GSM1608707	0.99496	low
GSM1608708	1.17419	high
GSM1608709	0.742348	low
GSM1608710	1.34596	high
GSM1608711	1.17962	high
GSM1608712	0.999411	low
GSM1608713	0.507964	low
GSM1608714	1.27795	high
GSM1608715	1.02406	high
GSM1608716	1.55442	high
GSM1608717	1.0059	low
GSM1608718	1.08694	high
GSM1608719	0.870524	low
GSM1608720	0.750152	low
GSM1608721	1.07623	high
GSM1608722	0.863275	low
GSM1608723	1.3777	high
GSM1608724	1.32853	high
GSM1608725	0.481746	low
GSM1608726	0.825993	low
GSM1608727	0.732684	low
GSM1608728	0.986093	low
GSM1608729	1.47023	high
GSM1608730	0.628837	low
GSM1608731	1.08323	high
GSM1608732	0.936503	low
GSM1608733	1.55734	high
GSM1608734	1.37526	high
GSM1608735	1.24207	high
GSM1608736	1.23124	high
GSM1608737	1.36717	high
GSM1608738	1.16502	high
GSM1608739	1.24757	high
GSM1608740	1.13418	high
GSM1608741	1.34799	high
GSM1608742	1.53468	high
GSM1608743	1.48759	high
GSM1608744	1.37568	high
GSM1608745	0.391509	low
GSM1608746	0.609598	low
GSM1608747	1.56855	high
GSM1608748	1.0921	high
GSM1608749	0.697744	low
GSM1608750	0.895549	low
GSM1608751	0.947406	low
GSM1608752	1.7053	high
GSM1608753	0.763864	low
GSM1608754	1.23461	high
GSM1608755	1.00281	low
GSM1608756	1.57832	high
GSM1608757	0.949495	low
GSM1608758	0.893957	low
GSM1608759	1.08607	high
GSM1608760	1.19559	high
GSM1608761	0.721138	low
GSM1608762	0.973444	low
GSM1608763	0.821299	low
GSM1608764	1.01165	low
GSM1608765	0.879228	low
GSM1608766	0.778017	low
GSM1608767	0.858253	low
GSM1608768	0.508318	low
GSM1608769	0.559656	low
GSM1608770	0.730083	low
GSM1608771	0.820529	low
GSM1608772	0.84164	low
GSM1608773	0.76971	low
GSM1608774	1.61016	high
GSM1608775	0.891958	low
GSM1608776	0.810877	low
GSM1608777	1.16964	high
GSM1608778	1.01762	low
GSM1608779	1.01547	low
GSM1608780	0.980045	low
GSM1608781	1.11892	high
GSM1608782	0.605057	low
GSM1608783	1.52365	high
GSM1608784	0.693813	low
GSM1608785	1.05278	high
GSM1608786	0.885305	low
GSM1608787	1.53279	high
GSM1608788	0.948692	low
GSM1608789	1.1348	high
GSM1608790	0.93214	low
GSM1608791	0.976182	low
GSM1608792	0.928154	low
GSM1608793	0.798238	low
GSM1608794	1.18962	high
GSM1608795	0.597207	low
GSM1608796	0.701039	low
GSM1608797	2.08912	high
GSM1608798	1.03137	high
GSM1608799	0.771662	low
GSM1608800	1.30954	high
GSM1608801	1.06899	high
GSM1608802	1.33489	high
GSM1608803	1.26645	high
GSM1608804	1.10673	high
GSM1608805	0.925789	low
GSM1608806	0.811509	low

## Sheet: Table S6
Supplementary Table 6. Results of Gene Set Enrichment Analysis (GSEA).
Risk	Gs follow link to msigdb	Size	Es	Nes	Nom p-val	Fdr q-val	Fwer p-val	Rank at max	Leading edge
Low Risk	KEGG_ANTIGEN_PROCESSING_AND_PRESENTATION	81	-0.757981	-2.1926	0	0.00175862	0.001	7322	tags=57%, list=13%, signal=65%
Low Risk	KEGG_TOLL_LIKE_RECEPTOR_SIGNALING_PATHWAY	102	-0.647204	-2.1856	0	0.00087931	0.001	8121	tags=50%, list=14%, signal=58%
Low Risk	KEGG_SYSTEMIC_LUPUS_ERYTHEMATOSUS	55	-0.794962	-2.16793	0	0.0008604	0.002	5143	tags=64%, list=9%, signal=70%
Low Risk	KEGG_LEISHMANIA_INFECTION	70	-0.778703	-2.16488	0	0.00113703	0.004	4478	tags=59%, list=8%, signal=63%
Low Risk	KEGG_VIRAL_MYOCARDITIS	68	-0.671829	-2.11948	0	0.00174909	0.006	5068	tags=47%, list=9%, signal=51%
Low Risk	KEGG_TYPE_I_DIABETES_MELLITUS	41	-0.853889	-2.09796	0	0.00194018	0.01	6094	tags=76%, list=10%, signal=84%
Low Risk	KEGG_NOD_LIKE_RECEPTOR_SIGNALING_PATHWAY	61	-0.66471	-2.07953	0	0.00189698	0.012	5891	tags=49%, list=10%, signal=55%
Low Risk	KEGG_NATURAL_KILLER_CELL_MEDIATED_CYTOTOXICITY	132	-0.626752	-2.07917	0	0.00165985	0.012	6350	tags=48%, list=11%, signal=53%
Low Risk	KEGG_CELL_ADHESION_MOLECULES_CAMS	128	-0.636917	-2.07486	0	0.00164836	0.013	4478	tags=36%, list=8%, signal=39%
Low Risk	KEGG_JAK_STAT_SIGNALING_PATHWAY	155	-0.584079	-2.0653	0	0.00184674	0.016	9461	tags=44%, list=16%, signal=52%
Low Risk	KEGG_CHEMOKINE_SIGNALING_PATHWAY	186	-0.583738	-2.0637	0.00196464	0.00167885	0.016	5383	tags=39%, list=9%, signal=43%
Low Risk	KEGG_AUTOIMMUNE_THYROID_DISEASE	50	-0.792427	-2.05976	0	0.00169073	0.017	3108	tags=50%, list=5%, signal=53%
Low Risk	KEGG_RIG_I_LIKE_RECEPTOR_SIGNALING_PATHWAY	70	-0.598801	-2.02617	0	0.00236608	0.022	6431	tags=37%, list=11%, signal=42%
Low Risk	KEGG_CYTOKINE_CYTOKINE_RECEPTOR_INTERACTION	263	-0.590707	-1.99974	0	0.00310254	0.029	9464	tags=41%, list=16%, signal=49%
Low Risk	KEGG_ASTHMA	28	-0.800667	-1.96004	0.00191571	0.00491321	0.047	4478	tags=61%, list=8%, signal=66%
Low Risk	KEGG_CYTOSOLIC_DNA_SENSING_PATHWAY	54	-0.614193	-1.95605	0	0.00477099	0.049	11092	tags=46%, list=19%, signal=57%
Low Risk	KEGG_INTESTINAL_IMMUNE_NETWORK_FOR_IGA_PRODUCTION	46	-0.782027	-1.9304	0	0.00615096	0.063	5842	tags=65%, list=10%, signal=72%
Low Risk	KEGG_GRAFT_VERSUS_HOST_DISEASE	37	-0.861012	-1.92596	0.00193798	0.00612042	0.068	6350	tags=86%, list=11%, signal=97%
Low Risk	KEGG_ALLOGRAFT_REJECTION	35	-0.881628	-1.9129	0	0.00662863	0.076	3420	tags=83%, list=6%, signal=88%
Low Risk	KEGG_T_CELL_RECEPTOR_SIGNALING_PATHWAY	107	-0.593264	-1.90968	0	0.00681139	0.081	6222	tags=48%, list=11%, signal=53%
Low Risk	KEGG_APOPTOSIS	87	-0.530712	-1.8639	0.0020284	0.0108797	0.122	5202	tags=38%, list=9%, signal=42%
Low Risk	KEGG_HEMATOPOIETIC_CELL_LINEAGE	85	-0.652048	-1.85301	0.00409836	0.0116067	0.133	5718	tags=42%, list=10%, signal=47%
Low Risk	KEGG_SNARE_INTERACTIONS_IN_VESICULAR_TRANSPORT	38	-0.554332	-1.77366	0.00198807	0.0257489	0.262	12042	tags=47%, list=21%, signal=60%
Low Risk	KEGG_PRIMARY_IMMUNODEFICIENCY	35	-0.738445	-1.70116	0.0233918	0.0482718	0.417	5595	tags=60%, list=10%, signal=66%
Low Risk	KEGG_LONG_TERM_POTENTIATION	70	-0.448973	-1.6504	0.00603622	0.0703484	0.525	5725	tags=29%, list=10%, signal=32%
Low Risk	KEGG_REGULATION_OF_AUTOPHAGY	35	-0.553253	-1.63618	0.00803213	0.0758612	0.558	8549	tags=40%, list=15%, signal=47%
Low Risk	KEGG_LEUKOCYTE_TRANSENDOTHELIAL_MIGRATION	115	-0.460276	-1.6351	0.0241935	0.0735231	0.561	6054	tags=27%, list=10%, signal=30%
Low Risk	KEGG_ADIPOCYTOKINE_SIGNALING_PATHWAY	66	-0.454506	-1.6308	0.0115607	0.0738952	0.572	12281	tags=38%, list=21%, signal=48%
Low Risk	KEGG_FC_GAMMA_R_MEDIATED_PHAGOCYTOSIS	96	-0.440727	-1.58645	0.0309278	0.097925	0.656	6924	tags=31%, list=12%, signal=35%
Low Risk	KEGG_COMPLEMENT_AND_COAGULATION_CASCADES	69	-0.558899	-1.5751	0.0361446	0.101389	0.674	10192	tags=39%, list=17%, signal=47%
Low Risk	KEGG_ENDOCYTOSIS	179	-0.388793	-1.56441	0.0125261	0.105509	0.695	8935	tags=31%, list=15%, signal=37%
Low Risk	KEGG_MAPK_SIGNALING_PATHWAY	266	-0.382752	-1.56175	0.00623701	0.103923	0.7	8221	tags=29%, list=14%, signal=33%
Low Risk	KEGG_B_CELL_RECEPTOR_SIGNALING_PATHWAY	75	-0.495099	-1.53822	0.09	0.117459	0.741	5918	tags=41%, list=10%, signal=46%
Low Risk	KEGG_UBIQUITIN_MEDIATED_PROTEOLYSIS	130	-0.431759	-1.52101	0.058	0.127894	0.777	6856	tags=33%, list=12%, signal=37%
Low Risk	KEGG_PROTEIN_EXPORT	24	-0.547791	-1.50649	0.0884774	0.136216	0.799	10140	tags=46%, list=17%, signal=55%
Low Risk	KEGG_FC_EPSILON_RI_SIGNALING_PATHWAY	79	-0.413036	-1.49857	0.0365385	0.139413	0.81	11337	tags=42%, list=19%, signal=52%
Low Risk	KEGG_PANTOTHENATE_AND_COA_BIOSYNTHESIS	16	-0.520852	-1.48354	0.0538793	0.148727	0.835	2700	tags=25%, list=5%, signal=26%
Low Risk	KEGG_O_GLYCAN_BIOSYNTHESIS	29	-0.471008	-1.4715	0.057732	0.154723	0.848	17899	tags=52%, list=31%, signal=75%
Low Risk	KEGG_VASCULAR_SMOOTH_MUSCLE_CONTRACTION	112	-0.38499	-1.46645	0.0328185	0.155091	0.856	11337	tags=32%, list=19%, signal=40%
Low Risk	KEGG_NICOTINATE_AND_NICOTINAMIDE_METABOLISM	24	-0.44478	-1.37766	0.0810811	0.244686	0.942	11678	tags=46%, list=20%, signal=57%
Low Risk	KEGG_REGULATION_OF_ACTIN_CYTOSKELETON	212	-0.344274	-1.35617	0.0925553	0.266791	0.954	8540	tags=28%, list=15%, signal=32%
Low Risk	KEGG_ABC_TRANSPORTERS	44	-0.38758	-1.35552	0.0633397	0.261013	0.954	10962	tags=34%, list=19%, signal=42%
Low Risk	KEGG_PRIMARY_BILE_ACID_BIOSYNTHESIS	16	-0.497065	-1.35129	0.122841	0.26097	0.958	12952	tags=31%, list=22%, signal=40%
Low Risk	KEGG_PHOSPHATIDYLINOSITOL_SIGNALING_SYSTEM	76	-0.371506	-1.35091	0.0770751	0.255509	0.958	11337	tags=37%, list=19%, signal=46%
Low Risk	KEGG_ETHER_LIPID_METABOLISM	33	-0.413022	-1.34873	0.0914634	0.252389	0.958	10768	tags=45%, list=18%, signal=56%
Low Risk	KEGG_GLIOMA	65	-0.36272	-1.33894	0.10664	0.258998	0.966	11337	tags=40%, list=19%, signal=50%
Low Risk	KEGG_TYPE_II_DIABETES_MELLITUS	47	-0.374002	-1.30771	0.112288	0.291958	0.971	13135	tags=32%, list=22%, signal=41%
Low Risk	KEGG_P53_SIGNALING_PATHWAY	67	-0.369481	-1.30296	0.135922	0.291629	0.971	9637	tags=34%, list=16%, signal=41%
Low Risk	KEGG_RNA_DEGRADATION	56	-0.422067	-1.29784	0.196281	0.292183	0.977	8038	tags=30%, list=14%, signal=35%
Low Risk	KEGG_PATHWAYS_IN_CANCER	322	-0.322217	-1.29683	0.12253	0.287458	0.977	8221	tags=24%, list=14%, signal=28%
Low Risk	KEGG_GNRH_SIGNALING_PATHWAY	101	-0.328421	-1.29148	0.103113	0.288702	0.978	11337	tags=33%, list=19%, signal=40%
Low Risk	KEGG_SMALL_CELL_LUNG_CANCER	84	-0.353896	-1.2904	0.144603	0.284506	0.978	7463	tags=27%, list=13%, signal=31%
Low Risk	KEGG_ACUTE_MYELOID_LEUKEMIA	57	-0.375543	-1.28965	0.15444	0.280167	0.978	7371	tags=35%, list=13%, signal=40%
Low Risk	KEGG_PRION_DISEASES	35	-0.407875	-1.28078	0.160966	0.285072	0.979	7796	tags=29%, list=13%, signal=33%
Low Risk	KEGG_AMYOTROPHIC_LATERAL_SCLEROSIS_ALS	53	-0.346029	-1.27958	0.110629	0.281252	0.979	5202	tags=17%, list=9%, signal=19%
Low Risk	KEGG_PROTEASOME	45	-0.470479	-1.27329	0.244813	0.284709	0.982	9556	tags=36%, list=16%, signal=42%
Low Risk	KEGG_ALANINE_ASPARTATE_AND_GLUTAMATE_METABOLISM	30	-0.386636	-1.27227	0.155419	0.280808	0.983	10547	tags=33%, list=18%, signal=41%
Low Risk	KEGG_PANCREATIC_CANCER	69	-0.367578	-1.27182	0.176101	0.27647	0.983	11349	tags=38%, list=19%, signal=47%
Low Risk	KEGG_TASTE_TRANSDUCTION	51	-0.381972	-1.26155	0.16568	0.284976	0.985	20404	tags=49%, list=35%, signal=75%
Low Risk	KEGG_TRYPTOPHAN_METABOLISM	39	-0.382673	-1.2418	0.160305	0.303941	0.986	11126	tags=33%, list=19%, signal=41%
Low Risk	KEGG_INSULIN_SIGNALING_PATHWAY	136	-0.307095	-1.23972	0.139216	0.30194	0.986	11237	tags=31%, list=19%, signal=38%
Low Risk	KEGG_PEROXISOME	78	-0.343107	-1.23414	0.194286	0.304208	0.986	12170	tags=33%, list=21%, signal=42%
Low Risk	KEGG_CALCIUM_SIGNALING_PATHWAY	177	-0.301731	-1.217	0.160714	0.321307	0.991	8540	tags=20%, list=15%, signal=24%
Low Risk	KEGG_CHRONIC_MYELOID_LEUKEMIA	73	-0.344922	-1.21556	0.212	0.317879	0.991	11349	tags=38%, list=19%, signal=48%
Low Risk	KEGG_NEUROTROPHIN_SIGNALING_PATHWAY	125	-0.316209	-1.21243	0.200401	0.316944	0.991	12050	tags=32%, list=21%, signal=40%
Low Risk	KEGG_WNT_SIGNALING_PATHWAY	150	-0.311745	-1.19559	0.208984	0.334013	0.991	7914	tags=25%, list=14%, signal=28%
Low Risk	KEGG_TGF_BETA_SIGNALING_PATHWAY	85	-0.352064	-1.19414	0.247126	0.331048	0.991	16328	tags=39%, list=28%, signal=54%
Low Risk	KEGG_LONG_TERM_DEPRESSION	68	-0.314215	-1.18784	0.181818	0.334394	0.992	12897	tags=35%, list=22%, signal=45%
Low Risk	KEGG_BASAL_TRANSCRIPTION_FACTORS	35	-0.406716	-1.17741	0.307087	0.342293	0.993	16575	tags=51%, list=28%, signal=72%
Low Risk	KEGG_NEUROACTIVE_LIGAND_RECEPTOR_INTERACTION	271	-0.30755	-1.17303	0.201232	0.343012	0.994	18486	tags=34%, list=32%, signal=49%
Low Risk	KEGG_VASOPRESSIN_REGULATED_WATER_REABSORPTION	44	-0.340488	-1.17285	0.214141	0.338402	0.994	3559	tags=20%, list=6%, signal=22%
Low Risk	KEGG_DORSO_VENTRAL_AXIS_FORMATION	24	-0.389606	-1.16345	0.235412	0.345235	0.996	4183	tags=21%, list=7%, signal=22%
Low Risk	KEGG_CYSTEINE_AND_METHIONINE_METABOLISM	34	-0.359682	-1.15688	0.265873	0.34805	0.997	8735	tags=26%, list=15%, signal=31%
Low Risk	KEGG_OLFACTORY_TRANSDUCTION	386	-0.269832	-1.15642	0.178054	0.34396	0.997	24584	tags=42%, list=42%, signal=72%
Low Risk	KEGG_NON_SMALL_CELL_LUNG_CANCER	54	-0.326846	-1.14116	0.274428	0.358102	0.998	11337	tags=37%, list=19%, signal=46%
Low Risk	KEGG_ERBB_SIGNALING_PATHWAY	86	-0.301402	-1.13184	0.271457	0.365631	0.998	14940	tags=45%, list=26%, signal=61%
Low Risk	KEGG_HYPERTROPHIC_CARDIOMYOPATHY_HCM	83	-0.330874	-1.12142	0.302372	0.375366	0.998	7281	tags=22%, list=12%, signal=25%
Low Risk	KEGG_MTOR_SIGNALING_PATHWAY	51	-0.312239	-1.1114	0.286885	0.384192	0.998	7627	tags=27%, list=13%, signal=32%
Low Risk	KEGG_FOCAL_ADHESION	197	-0.29867	-1.08813	0.338086	0.4114	0.998	11853	tags=29%, list=20%, signal=36%
Low Risk	KEGG_EPITHELIAL_CELL_SIGNALING_IN_HELICOBACTER_PYLORI_INFECTION	68	-0.298869	-1.08099	0.318471	0.415947	0.998	6244	tags=21%, list=11%, signal=23%
Low Risk	KEGG_PROPANOATE_METABOLISM	32	-0.372229	-1.0776	0.36811	0.415255	0.998	8250	tags=28%, list=14%, signal=33%
Low Risk	KEGG_GLYCOSAMINOGLYCAN_BIOSYNTHESIS_CHONDROITIN_SULFATE	22	-0.370021	-1.07209	0.371429	0.417512	0.998	7286	tags=27%, list=12%, signal=31%
Low Risk	KEGG_PROSTATE_CANCER	89	-0.286966	-1.06672	0.374245	0.41991	0.998	12949	tags=33%, list=22%, signal=42%
Low Risk	KEGG_RENAL_CELL_CARCINOMA	66	-0.297562	-1.03646	0.40501	0.456134	1	6054	tags=23%, list=10%, signal=25%
Low Risk	KEGG_INOSITOL_PHOSPHATE_METABOLISM	54	-0.300685	-1.02926	0.411197	0.461408	1	9962	tags=30%, list=17%, signal=36%
Low Risk	KEGG_ALDOSTERONE_REGULATED_SODIUM_REABSORPTION	42	-0.315443	-1.02396	0.423935	0.464045	1	4959	tags=19%, list=8%, signal=21%
Low Risk	KEGG_NITROGEN_METABOLISM	23	-0.330477	-1.0132	0.434608	0.47511	1	5252	tags=22%, list=9%, signal=24%
Low Risk	KEGG_COLORECTAL_CANCER	62	-0.299016	-1.01141	0.409382	0.472374	1	6196	tags=23%, list=11%, signal=25%
Low Risk	KEGG_GLYCOSAMINOGLYCAN_BIOSYNTHESIS_KERATAN_SULFATE	15	-0.386873	-0.998471	0.446903	0.485573	1	1965	tags=20%, list=3%, signal=21%
Low Risk	KEGG_GLYCOSPHINGOLIPID_BIOSYNTHESIS_GANGLIO_SERIES	15	-0.374642	-0.993594	0.456389	0.486513	1	5596	tags=20%, list=10%, signal=22%
Low Risk	KEGG_DILATED_CARDIOMYOPATHY	90	-0.283175	-0.963845	0.504115	0.526797	1	4861	tags=16%, list=8%, signal=17%
Low Risk	KEGG_BETA_ALANINE_METABOLISM	22	-0.308794	-0.951385	0.521415	0.540566	1	8124	tags=23%, list=14%, signal=26%
Low Risk	KEGG_SELENOAMINO_ACID_METABOLISM	24	-0.319948	-0.950841	0.506744	0.535693	1	14887	tags=38%, list=25%, signal=50%
Low Risk	KEGG_GLYCOSAMINOGLYCAN_BIOSYNTHESIS_HEPARAN_SULFATE	26	-0.318894	-0.942409	0.532	0.542496	1	6876	tags=23%, list=12%, signal=26%
Low Risk	KEGG_ALPHA_LINOLENIC_ACID_METABOLISM	19	-0.349885	-0.940828	0.535104	0.538924	1	12495	tags=42%, list=21%, signal=54%
Low Risk	KEGG_ECM_RECEPTOR_INTERACTION	84	-0.288112	-0.902731	0.559596	0.591313	1	19286	tags=36%, list=33%, signal=53%
Low Risk	KEGG_VALINE_LEUCINE_AND_ISOLEUCINE_DEGRADATION	43	-0.302548	-0.900447	0.564797	0.588861	1	14230	tags=35%, list=24%, signal=46%
Low Risk	KEGG_SPLICEOSOME	127	-0.29517	-0.897459	0.567194	0.587029	1	12030	tags=34%, list=21%, signal=43%
Low Risk	KEGG_PPAR_SIGNALING_PATHWAY	69	-0.268946	-0.897317	0.588235	0.581222	1	12231	tags=26%, list=21%, signal=33%
Low Risk	KEGG_LINOLEIC_ACID_METABOLISM	29	-0.313819	-0.834097	0.682243	0.672825	1	9720	tags=28%, list=17%, signal=33%
Low Risk	KEGG_HISTIDINE_METABOLISM	28	-0.275156	-0.833786	0.711198	0.66657	1	15217	tags=36%, list=26%, signal=48%
Low Risk	KEGG_PROXIMAL_TUBULE_BICARBONATE_RECLAMATION	23	-0.229787	-0.704448	0.902691	0.848536	1	5252	tags=13%, list=9%, signal=14%
High Risk	KEGG_GLYOXYLATE_AND_DICARBOXYLATE_METABOLISM	16	0.730769	1.90682	0.00392157	0.102667	0.087	5044	tags=56%, list=9%, signal=62%
High Risk	KEGG_OXIDATIVE_PHOSPHORYLATION	115	0.622437	1.76297	0.0184805	0.240734	0.28	6779	tags=54%, list=12%, signal=61%
High Risk	KEGG_DNA_REPLICATION	36	0.710054	1.75961	0.0135397	0.163905	0.282	7228	tags=61%, list=12%, signal=70%
High Risk	KEGG_AMINOACYL_TRNA_BIOSYNTHESIS	22	0.654989	1.7317	0.0180361	0.163721	0.347	5555	tags=55%, list=10%, signal=60%
High Risk	KEGG_VIBRIO_CHOLERAE_INFECTION	54	0.479566	1.65193	0.0174081	0.2493	0.5	3420	tags=30%, list=6%, signal=31%
High Risk	KEGG_PYRIMIDINE_METABOLISM	97	0.465908	1.64256	0.0116959	0.223614	0.52	3442	tags=32%, list=6%, signal=34%
High Risk	KEGG_PORPHYRIN_AND_CHLOROPHYLL_METABOLISM	40	0.541942	1.6413	0.0143149	0.1942	0.521	11032	tags=58%, list=19%, signal=71%
High Risk	KEGG_ALZHEIMERS_DISEASE	152	0.444768	1.63847	0.0214008	0.172714	0.527	5190	tags=39%, list=9%, signal=43%
High Risk	KEGG_PENTOSE_PHOSPHATE_PATHWAY	27	0.549015	1.62839	0.0139165	0.16604	0.542	4841	tags=44%, list=8%, signal=48%
High Risk	KEGG_BASE_EXCISION_REPAIR	34	0.547763	1.58981	0.0453686	0.203081	0.631	5165	tags=50%, list=9%, signal=55%
High Risk	KEGG_HUNTINGTONS_DISEASE	167	0.426329	1.57612	0.0275049	0.2045	0.657	6560	tags=41%, list=11%, signal=46%
High Risk	KEGG_BLADDER_CANCER	41	0.466983	1.55963	0.0418251	0.207285	0.687	5760	tags=46%, list=10%, signal=51%
High Risk	KEGG_PARKINSONS_DISEASE	113	0.528432	1.55408	0.0621118	0.199259	0.696	6560	tags=53%, list=11%, signal=60%
High Risk	KEGG_PURINE_METABOLISM	153	0.381279	1.53577	0.0217391	0.208361	0.726	3442	tags=24%, list=6%, signal=25%
High Risk	KEGG_RNA_POLYMERASE	28	0.50132	1.48715	0.0820312	0.265257	0.81	1684	tags=25%, list=3%, signal=26%
High Risk	KEGG_GALACTOSE_METABOLISM	25	0.49755	1.46194	0.0673077	0.291502	0.845	3974	tags=40%, list=7%, signal=43%
High Risk	KEGG_CITRATE_CYCLE_TCA_CYCLE	31	0.5259	1.42567	0.127168	0.337171	0.88	4575	tags=39%, list=8%, signal=42%
High Risk	KEGG_GLYCOLYSIS_GLUCONEOGENESIS	61	0.442381	1.41208	0.089613	0.342098	0.893	6124	tags=38%, list=10%, signal=42%
High Risk	KEGG_LYSINE_DEGRADATION	42	0.421773	1.3784	0.118644	0.386018	0.926	4736	tags=36%, list=8%, signal=39%
High Risk	KEGG_STEROID_BIOSYNTHESIS	17	0.567404	1.37677	0.162376	0.369511	0.927	4126	tags=47%, list=7%, signal=51%
High Risk	KEGG_METABOLISM_OF_XENOBIOTICS_BY_CYTOCHROME_P450	69	0.488137	1.36391	0.092827	0.374246	0.938	11243	tags=58%, list=19%, signal=72%
High Risk	KEGG_GLUTATHIONE_METABOLISM	49	0.399097	1.34944	0.0912548	0.383557	0.95	8426	tags=43%, list=14%, signal=50%
High Risk	KEGG_CARDIAC_MUSCLE_CONTRACTION	78	0.387011	1.3307	0.119141	0.401869	0.958	9080	tags=45%, list=16%, signal=53%
High Risk	KEGG_N_GLYCAN_BIOSYNTHESIS	46	0.400195	1.32064	0.166667	0.403557	0.967	5549	tags=41%, list=9%, signal=46%
High Risk	KEGG_MELANOGENESIS	101	0.330849	1.31712	0.0831643	0.393753	0.968	5633	tags=30%, list=10%, signal=33%
High Risk	KEGG_BIOSYNTHESIS_OF_UNSATURATED_FATTY_ACIDS	22	0.469441	1.2987	0.181633	0.410797	0.976	1897	tags=27%, list=3%, signal=28%
High Risk	KEGG_BASAL_CELL_CARCINOMA	55	0.375984	1.28535	0.147368	0.418625	0.978	5143	tags=31%, list=9%, signal=34%
High Risk	KEGG_FRUCTOSE_AND_MANNOSE_METABOLISM	32	0.414854	1.28295	0.170588	0.408005	0.981	7438	tags=50%, list=13%, signal=57%
High Risk	KEGG_GAP_JUNCTION	88	0.34568	1.27128	0.135458	0.414496	0.984	4795	tags=30%, list=8%, signal=32%
High Risk	KEGG_THYROID_CANCER	29	0.38867	1.24717	0.189084	0.440999	0.987	4409	tags=31%, list=8%, signal=34%
High Risk	KEGG_PROGESTERONE_MEDIATED_OOCYTE_MATURATION	85	0.35047	1.23805	0.181102	0.443082	0.987	5533	tags=35%, list=9%, signal=39%
High Risk	KEGG_HOMOLOGOUS_RECOMBINATION	26	0.472174	1.22728	0.270541	0.447996	0.988	7649	tags=42%, list=13%, signal=49%
High Risk	KEGG_GLYCOSYLPHOSPHATIDYLINOSITOL_GPI_ANCHOR_BIOSYNTHESIS	25	0.435991	1.21991	0.243902	0.44766	0.99	4238	tags=32%, list=7%, signal=34%
High Risk	KEGG_MISMATCH_REPAIR	23	0.487995	1.20506	0.284884	0.461514	0.991	7228	tags=48%, list=12%, signal=55%
High Risk	KEGG_GLYCEROPHOSPHOLIPID_METABOLISM	76	0.299308	1.19525	0.16996	0.465788	0.992	3406	tags=24%, list=6%, signal=25%
High Risk	KEGG_PENTOSE_AND_GLUCURONATE_INTERCONVERSIONS	28	0.418979	1.19226	0.266802	0.458193	0.992	11740	tags=50%, list=20%, signal=63%
High Risk	KEGG_ARGININE_AND_PROLINE_METABOLISM	53	0.334692	1.18638	0.214575	0.455492	0.994	5294	tags=28%, list=9%, signal=31%
High Risk	KEGG_GLYCEROLIPID_METABOLISM	49	0.329379	1.17845	0.195519	0.456894	0.994	4736	tags=22%, list=8%, signal=24%
High Risk	KEGG_RIBOSOME	88	0.537943	1.17842	0.376623	0.44521	0.994	6880	tags=40%, list=12%, signal=45%
High Risk	KEGG_RETINOL_METABOLISM	64	0.446395	1.1766	0.26226	0.437078	0.994	12201	tags=56%, list=21%, signal=71%
High Risk	KEGG_PATHOGENIC_ESCHERICHIA_COLI_INFECTION	56	0.345433	1.16757	0.263056	0.440277	0.994	4795	tags=34%, list=8%, signal=37%
High Risk	KEGG_PYRUVATE_METABOLISM	40	0.368541	1.16738	0.256048	0.430108	0.994	5982	tags=25%, list=10%, signal=28%
High Risk	KEGG_AMINO_SUGAR_AND_NUCLEOTIDE_SUGAR_METABOLISM	42	0.367133	1.16456	0.258979	0.424236	0.994	4516	tags=36%, list=8%, signal=39%
High Risk	KEGG_NUCLEOTIDE_EXCISION_REPAIR	44	0.395421	1.15464	0.293033	0.429499	0.995	4868	tags=36%, list=8%, signal=40%
High Risk	KEGG_DRUG_METABOLISM_OTHER_ENZYMES	51	0.360602	1.14666	0.286869	0.432216	0.997	7963	tags=37%, list=14%, signal=43%
High Risk	KEGG_TYROSINE_METABOLISM	40	0.370266	1.14596	0.238384	0.424062	0.997	8291	tags=45%, list=14%, signal=52%
High Risk	KEGG_NOTCH_SIGNALING_PATHWAY	47	0.330808	1.13879	0.289421	0.426241	0.998	5702	tags=38%, list=10%, signal=42%
High Risk	KEGG_CELL_CYCLE	124	0.367673	1.13839	0.335294	0.418029	0.998	4868	tags=32%, list=8%, signal=35%
High Risk	KEGG_PHENYLALANINE_METABOLISM	17	0.42328	1.13563	0.299389	0.413891	0.999	2526	tags=29%, list=4%, signal=31%
High Risk	KEGG_GLYCINE_SERINE_AND_THREONINE_METABOLISM	31	0.363309	1.13202	0.288382	0.411173	0.999	9815	tags=45%, list=17%, signal=54%
High Risk	KEGG_VEGF_SIGNALING_PATHWAY	76	0.2913	1.12026	0.282565	0.420059	0.999	5422	tags=32%, list=9%, signal=35%
High Risk	KEGG_GLYCOSPHINGOLIPID_BIOSYNTHESIS_LACTO_AND_NEOLACTO_SERIES	26	0.358743	1.12008	0.310078	0.412171	0.999	5345	tags=35%, list=9%, signal=38%
High Risk	KEGG_ONE_CARBON_POOL_BY_FOLATE	17	0.418722	1.11991	0.346154	0.404672	0.999	3378	tags=29%, list=6%, signal=31%
High Risk	KEGG_AXON_GUIDANCE	128	0.300803	1.11476	0.302372	0.404364	0.999	6188	tags=29%, list=11%, signal=32%
High Risk	KEGG_TERPENOID_BACKBONE_BIOSYNTHESIS	15	0.471945	1.10954	0.375262	0.403644	0.999	10136	tags=60%, list=17%, signal=73%
High Risk	KEGG_ADHERENS_JUNCTION	68	0.314161	1.07283	0.342685	0.448484	0.999	4154	tags=22%, list=7%, signal=24%
High Risk	KEGG_ENDOMETRIAL_CANCER	52	0.318465	1.06821	0.347328	0.447818	0.999	5040	tags=33%, list=9%, signal=36%
High Risk	KEGG_LYSOSOME	121	0.325752	1.05081	0.384921	0.465287	0.999	5885	tags=33%, list=10%, signal=37%
High Risk	KEGG_BUTANOATE_METABOLISM	34	0.342184	1.04187	0.378378	0.470627	0.999	5490	tags=29%, list=9%, signal=32%
High Risk	KEGG_MELANOMA	71	0.280363	1.03857	0.375254	0.467127	0.999	7706	tags=35%, list=13%, signal=41%
High Risk	KEGG_DRUG_METABOLISM_CYTOCHROME_P450	71	0.367572	1.02638	0.439834	0.477803	0.999	11243	tags=49%, list=19%, signal=61%
High Risk	KEGG_SPHINGOLIPID_METABOLISM	39	0.326547	1.02284	0.424893	0.475361	0.999	3445	tags=26%, list=6%, signal=27%
High Risk	KEGG_HEDGEHOG_SIGNALING_PATHWAY	56	0.304095	1.01253	0.419831	0.482946	0.999	4206	tags=27%, list=7%, signal=29%
High Risk	KEGG_ARACHIDONIC_ACID_METABOLISM	58	0.315502	1.00858	0.415094	0.481405	0.999	7130	tags=36%, list=12%, signal=41%
High Risk	KEGG_OOCYTE_MEIOSIS	111	0.285037	1.0029	0.435361	0.482374	1	5533	tags=30%, list=9%, signal=33%
High Risk	KEGG_ASCORBATE_AND_ALDARATE_METABOLISM	25	0.363226	0.983225	0.480769	0.504109	1	12738	tags=56%, list=22%, signal=72%
High Risk	KEGG_MATURITY_ONSET_DIABETES_OF_THE_YOUNG	25	0.311623	0.944958	0.527204	0.55299	1	5702	tags=40%, list=10%, signal=44%
High Risk	KEGG_GLYCOSAMINOGLYCAN_DEGRADATION	21	0.334928	0.943427	0.527831	0.547171	1	4837	tags=29%, list=8%, signal=31%
High Risk	KEGG_TIGHT_JUNCTION	128	0.243117	0.933089	0.557809	0.555218	1	7683	tags=27%, list=13%, signal=31%
High Risk	KEGG_RENIN_ANGIOTENSIN_SYSTEM	17	0.328732	0.895926	0.589595	0.604515	1	8277	tags=35%, list=14%, signal=41%
High Risk	KEGG_FATTY_ACID_METABOLISM	42	0.296022	0.856792	0.66383	0.657945	1	6913	tags=38%, list=12%, signal=43%
High Risk	KEGG_STEROID_HORMONE_BIOSYNTHESIS	55	0.294137	0.825219	0.699374	0.698812	1	10454	tags=40%, list=18%, signal=49%
High Risk	KEGG_ARRHYTHMOGENIC_RIGHT_VENTRICULAR_CARDIOMYOPATHY_ARVC	74	0.234179	0.79842	0.765182	0.731106	1	3391	tags=18%, list=6%, signal=19%
High Risk	KEGG_OTHER_GLYCAN_DEGRADATION	16	0.315636	0.789676	0.704142	0.73484	1	5829	tags=31%, list=10%, signal=35%
High Risk	KEGG_STARCH_AND_SUCROSE_METABOLISM	51	0.2477	0.785795	0.827443	0.731388	1	6269	tags=24%, list=11%, signal=26%

## Sheet: Table S7
Supplementary Table 7. Immune infiltration analyzed by xCell.
Risk	Xcell	Wilcox Test Pvalue	FDR Pvalue
low risk	NKT cells	6.24678e-06	1.24936e-05
low risk	Th1 CD4+ T cells	0.0141186	0.0220986
low risk	Central memory CD4+ T cells	0.123538	0.171053
low risk	Common myeloid progenitor	0.39086	0.502534
low risk	Endothelial cells	0.743176	0.769411
low risk	Eosinophil	0.994051	0.994051
low risk	Cancer associated fibroblasts	0.555358	0.666429
low risk	Granulocyte-monocyte progenitor	0.36359	0.484787
low risk	Hematopoietic stem cells	0.748038	0.769411
low risk	NK cell	0.600549	0.682131
high risk	Activated myeloid dendritic cells	6.56646e-14	4.50289e-13
high risk	B cells	8.21666e-14	4.50289e-13
high risk	Memory CD4+ T cells	7.64669e-26	2.75281e-24
high risk	Naïve CD4+ T cells	7.28342e-09	1.87288e-08
high risk	Non-regulatory CD4+ T cells	0.00096083	0.00164714
high risk	Naïve CD8+ T cells	7.29005e-10	2.38584e-09
high risk	CD8+ T cells	2.45282e-23	4.41507e-22
high risk	Central memory CD8+ T cells	5.02101e-20	6.02521e-19
high risk	Effector memory CD8+ T cells	5.90837e-06	1.24936e-05
high risk	Class-switched memory B cells	1.75149e-12	7.88172e-12
high risk	Common lymphoid progenitor	1.90951e-05	3.61802e-05
high risk	Myeloid dendritic cells	7.23352e-05	0.000130203
high risk	Macrophage	2.27208e-09	6.81623e-09
high risk	M1 macrophage	3.16932e-10	1.14095e-09
high risk	Memory B cells	2.47078e-08	5.92987e-08
high risk	Monocyte	8.75561e-14	4.50289e-13
high risk	Naïve B cells	5.67468e-09	1.57145e-08
high risk	Plasmacytoid dendritic cells	5.91357e-14	4.50289e-13
high risk	Plasma B cells	1.53028e-10	6.12113e-10
high risk	Gammadelta T cells	0.00642986	0.0105216
high risk	Th2 CD4+ T cells	9.36023e-07	2.10605e-06
high risk	Regulatory T cells (Tregs)	0.0346175	0.0519263
high risk	Effector memory CD4+ T cells	0.0721871	0.103949
high risk	M2 macrophage	0.503478	0.625007
high risk	Mast cells	0.606339	0.682131
high risk	Neutrophil	0.711837	0.769411
